# Supplementary material for: Biallelic UFM1 and UFC1 mutations expand the essential role of ufmylation in brain development
Source: Brain. 2018 Jun 2;141(7):1934–45. doi: 10.1093/brain/awy135 (PMC6022668; doi:10.1093/brain/awy135)
Supplement: Supplementary Data [file awy135_suppl_data.zip]

Archive with 6 entries (6 files):
- brain-2017-02432-File008.pdf
- brain-2017-02432-File009.pdf
- brain-2017-02432-File010.pdf
- brain-2017-02432-File011.pdf
- brain-2017-02432-File012.pdf
- brain-2017-02432-File015.pdf
